# Supplementary material for: Imprinted antibody responses against SARS-CoV-2 Omicron sublineages
Source: Science. Author manuscript; Available in PMC 2026 Feb 26. (PMC12945441; doi:10.1126/science.adc9127)
Supplement: DataS1 [file NIHMS2104669-supplement-DataS1.xlsx]

## Sheet: Data S1 Index
	Index for Data S1: Demographics for human samples
	Tab1: Infected-vaccinated demographics
	Tab2: Delta Breakthrough demographics
	Tab3: BA.1 Omicron Breakthrough demographics
	Tab4: Vaccinated only demographics
	Tab5: BA.1 Omicron Breakthrough nasal swab demographics
	Tab6: Vaccinated only nasal swab demographics
	Tab7: SARS-CoV-2 immune individuals

## Sheet: 1. Infected-vaccinated
	Infected/ Vaccinated
	Participant ID	Age	Sex	Is participant Hispanic or Latino?	Race/Ethnicity	Vaccine type	Days since symptom onset prior to dose 1	Days since symptom onset prior to draw post dose 2	Days since second vaccine dose	Days since symptom onset prior to draw post boost	Days post second dose prior to boost	Days since third vaccine dose
	6C	63	Female	No	White	Pfizer	296	326	8	N/A	N/A	N/A
	12C	69	Male	No	White	Pfizer	367	N/A	N/A	601	213	15
	26C	25	Female	No	White	Pfizer	285	312	8	558	254	12
	30C	60	Female	No	Asian	Pfizer	332	364	11	N/A	N/A	N/A
	44C	54	Female	No	White	Pfizer	283	N/A	N/A	561	259	22
	57C	56	Female	No	White	Jansen	355	372	17	N/A	N/A	N/A
	73C	60	Male	No	White	Pfizer	298	361	32	N/A	N/A	N/A
	77C	29	Male	No	White	Pfizer	328	N/A	N/A	571	222	16
	87C	77	Male	No	White	Moderna	308	N/A	N/A	577	235	10
	100C	37	Female	No	White	Pfizer	328	356	11	N/A	N/A	N/A
	110C	52	Male	No	White	Pfizer	303	N/A	N/A	558	229	12
	120C	47	Female	No	White	Pfizer	289	327	10	N/A	N/A	N/A
	141C	67	Female	No	White	Moderna	312	381	39	N/A	N/A	N/A
	149C	25	Male	No	White	Pfizer	264	291	10	N/A	N/A	N/A
	154C	62	Female	No	White	Pfizer	252	279	6	N/A	N/A	N/A
	161C	58	Female	No	White	Pfizer	258	289	11	N/A	N/A	N/A
	163C	38	Female	No	White	Moderna	304	341	9	N/A	N/A	N/A
	184C	57	Female	No	Asian	Pfizer	297	382	64	565	247	22
	187C	56	Male	No	While	Pfizer	253	N/A	N/A	534	261	14
	239C	42	Female	No	White	Pfizer	134	163	7	N/A	N/A	N/A
	240C	26	Male	No	Asian	Moderna	196	233	9	N/A	N/A	N/A
		Age					Days since symptom onset prior to dose 1	Days since symptom onset	Days since second vaccine dose	Boosted days since symptom onset	Boosted days post second dose	Boosted days post third dose
	Median:	56					297	327	10	563	241	14.5

## Sheet: 2. Delta Breakthrough
	Delta Breakthrough
	Participant ID	Was this participant infected with a VOC?	Age	Sex	Is participant Hispanic or Latino	Race/Ethnicity	Which vaccine did you receive?	Days post first dose prior to symptom onset	Days post second dose	Days from symptom onset
	297C	B.1.617.2	54	Female	No	Asian	Pfizer	179	187	37
	302C	B.1.617.2	19	Female	No	Asian,White	Pfizer	156	166	31
	303C	B.1.617.2	19	Female	No	White	Pfizer	159	169	31
	304C	B.1.617.2	20	Female	No	White	Pfizer	200	206	31
	305C	B.1.617.2	18	Female	No	White	Pfizer	189	191	33
	306C	B.1.617.2	37	Female	No	Asian	Pfizer	176	190	32
	307C	B.1.617.2	19	Female	No	White	Moderna	131	136	34
	308C	B.1.617.2	18	Female	No	Middle Eastern	Pfizer	151	172	42
	309C	B.1.617.2	21	Female	No	Asian	Pfizer	168	173	27
	310C	B.1.617.2	18	Female	Yes	White	Pfizer	192	199	28
	311C	B.1.617.2	25	Female	No	White	Pfizer	183	190	35
	312C	B.1.617.2	41	Male	No	White	Moderna	274	284	40
			Age					Days post first dose prior to symptom onset	Days post second dose	Days from symptom onset
	Median:		19.5					177.5	188.5	32.5

## Sheet: 3. BA.1 Breakthrough samples
	BA.1 Omicron Breakthrough
	Participant ID	Was this participant infected with a VOC?	Sex	Hispanic or Latino?	Race/Ethnicity	Which vaccine did you receive?	Booster dose vaccine type	Age	Days post symptom onset of 30 day draw	Days after second vaccine dose of symptom onset	Days after third vaccine dose of symptom onset
	318C	S-Gene Positive,Omicron B.1.1.529	Female	No	Asian	Pfizer		19	25	214	N/A
	321C	S-Gene Positive,Omicron B.1.1.529	Female	No	White	Pfizer		30	31	288	N/A
	322C	S-Gene Positive,Omicron B.1.1.529	Male	No	Asian	Pfizer		19	28	207	N/A
	323C	S-Gene Positive,Omicron B.1.1.529	Female	No	White	Pfizer		21	30	292	N/A
	324C	S-Gene Positive,Omicron B.1.1.529	Female	No	White	Pfizer	Pfizer	23	29	239	18
	325C	S-Gene Positive,Omicron B.1.1.529	Female	No	White	Pfizer	Pfizer	57	33	245	N/A
	327C	S-Gene Positive,Omicron B.1.1.529	Female	No	White	Moderna		50	29	229	N/A
	328C	S-Gene Positive,Omicron B.1.1.529	Female	No	White	Pfizer		21	29	240	N/A
	330C	S-Gene Positive,Omicron B.1.1.529	Female	No	Asian	Pfizer		22	33	219	N/A
	331C	S-Gene Positive,Omicron B.1.1.529	Male	No	White	Pfizer	Pfizer	24	30	259	71
	334C	S-Gene Positive,Omicron B.1.1.529	Female	No	White	Moderna	Moderna	25	36	323	56
	340C	S-Gene Positive,Omicron B.1.1.529	Female	No	White	Pfizer	Pfizer	25	38	216	N/A
	341C	S-Gene Positive,Omicron B.1.1.529	Female	No	White	Moderna	Moderna	52	36	225	N/A
	347C	S-Gene Positive,Omicron B.1.1.529	Female	No	Asian,White	Pfizer		26	33	341	N/A
	348C	S-Gene Positive,Omicron B.1.1.529	Female	No	American Indian or Alaska Native,White	Moderna	Moderna	40	30	335	65
	349C	S-Gene Positive,Omicron B.1.1.529	Male	No	Multi-Ethnic	Pfizer	Pfizer	66	34	277	18
	Median							25	30.5	242.5	56

## Sheet: 4. Vaccinated only
	Vaccinated only:
	Participant ID	Age	Sex	Is participant Hispanic or Latino?	Race/Ethnicity	Vaccine type	Days between dose one and three	Days post third dose
	29H	64	Male	No	White	Pfizer	203	13
	35H	61	Male	No	White	Pfizer	221	47
	51H	50	Female	No	White	Pfizer	270	25
	53H	38	Female	No	White	Pfizer	286	14
	54H	34	Female	No	White	Pfizer	282	15
	55H	52	Female	No	White	Pfizer	293	18
	72H	36	Female	No	White	Pfizer	289	9
		Age					Days between dose one and three	Draw 4 days post third dose
	Median:	50					282	15

## Sheet: 5. BA.1 Breakthrough nasal swab
	BA.1 Omicron Nasal Swabs
	Particpant ID	Infected with a VOC?	Age	What is your sex?	Hispanic or Latino?	Race/Ethnicity	Illness Severity	Which vaccine did you receive?	Which booster did you receive?	Days between dose 2 and symptoms	Days between dose 3 and symptoms	Days post PCR (+) Swab 1	Days post PCR (+) Swab 2	Days post PCR (+) Swab 3	Days post PCR (+) Swab 4	Days post PCR (+) Swab 5	Days post PCR (+) Swab 6	Days post PCR (+) Swab 7	Days post PCR (+) Swab 8	Days post PCR (+) Swab 9	Days post symptom onset 30 day blood draw	Days post PCR (+) Swab 10
	317C	S-Gene Positive	24	Male	Yes	Mexican	7	Moderna		309	N/A	3	4	6	7	9	11	14	15		N/A
	326C	S-Gene Positive	21	Female	No	Middle Eastern	7	Pfizer	Pfizer	247	60	3	4	6	7	9	11	13	14		31
	332C	Omicron B.1.1.529, S-Gene Positive	23	Female	Yes	Native Hawaiian or other Pacific Islander	7	Pfizer		235	N/A	5	9	11	12	14	16	18	19		46
	333C	Omicron B.1.1.529, S-Gene Positive	26	Female	Yes	White	7	Pfizer	Moderna	267	33	5	7	9	11	12	14	16	18	19	24
	339C	S-Gene Positive	21	Female	Yes	Hispanic	7	Pfizer	Pfizer	266	44	4	5	7	9	10	12	14	16	17	23
	342C	Omicron B.1.1.529, S-Gene Positive	25	Female	No	American Indian or Alaska Native	7	Pfizer	Moderna	269	34	2	3	5	6	8	10	12	13	15	23
	343C	S-Gene Positive	18	Female	No	Asian	7	Pfizer	Pfizer	281	27	4	5	7	8	10	12	15	17		26
	344C	S-Gene Positive	26	Male	No	Asian	7	Moderna	Moderna	270	82	5	6	8	9	11	13	15	16	18	38	185
	345C	Omicron B.1.1.529, S-Gene Positive	38	Male	No	American Indian or Alaska Native	7	Pfizer	Pfizer	301	138	2	3	5	6	8	10	12	13	15	36	182
	346C	S-Gene Positive	18	Female	Yes	White	7	Pfizer		134	N/A	5	6	8	9	11	13	15	16	18	44	181
	350C	Omicron B.1.1.529, S-Gene Positive	18	Female	No	White	7	Pfizer	Pfizer	264	16	5	7	9	10	12	14	16	17		21
	351C	Omicron B.1.1.529	19	Female	Yes	Prefer not to say	7	Pfizer		134	N/A	4	6	8	9	11	13	15	16		35
	355C	Omicron B.1.1.529, S-Gene Positive	19	Male	No	White	7	Pfizer	Pfizer	268	34	4	6	7	9	11	13	14	16	18	31
	356C	Omicron B.1.1.529, S-Gene Positive	22	Male	Yes	Asian	8	Pfizer	Pfizer	376*	11*	2	4	6	7	9	11	13	14	16	23	178
	357C	Omicron B.1.1.529, S-Gene Positive	25	Female	No	White	7	Pfizer	Pfizer	262	47	3	4	7	8	9	11	13	14	16	35
	Median:									266.5	39	4	5	7	9	10	12	14	16	17	31	181.5

## Sheet: 6. Vaccinated only nasal swab
	Healthy Nasal Swabs
	Participant ID	Age of enrollee (years)	What is your sex?	Are you Hispanic or Latino?	How would you describe your race? Select all that apply	Original COVID-19 Vaccine Type	COVID-19 Vaccine Booster Type	Days post vaccine dose 1 of swab 1	Days post vaccine dose 2 of swab 1	Days post booster vaccine dose of swab 1	Days post vaccine dose 1 of swab 2	Days post vaccine dose 2 of swab 2	Days post booster vaccine dose of swab 2
	12H	42	Female	No	White	Moderna	Moderna	413	384	111	427	398	125
	14H	67	Female	No	White	Pfizer	Pfizer	366	345	125	380	359	139
	15H	52	Male	No	White	Pfizer	Pfizer	316	294	108	330	308	122
	26H	41	Female	Yes	Other	Pfizer		333	312		347	326
	27H	59	Male	No	White	Moderna	Moderna	413	389	94	427	403	108
	29H	64	Male	No	White	Pfizer	Pfizer	346	325	143	363	342	160
	31H	49	Female	No	Asian	Johnson & Johnson	Pfizer	298		107	312		121
	32H	54	Female	No	White	Pfizer		328	303		342	317
	36H	37	Male	No	White	Pfizer	Pfizer	424	402	154	437	415	167
	45H	34	Female	No	Asian	Pfizer		325	304		339	318
	51H	50	Female	No	White	Pfizer	Pfizer	425	406	139	439	420	153
	60H	42	Female	No	White	Moderna	Moderna	398	368	70	412	382	84
	65H	28	Male	No	White	Pfizer	Pfizer	392	365	79	406	379	93
	72H	35	Female	No	White	Pfizer	Pfizer	379	351	135	393	365	149
	Median:							372.5	351	111	386.5	365	125

## Sheet: 7. SARS-CoV-2 immune individual
SARS-CoV-2-immune individuals
Sample ID	Gender	Vacc.	Doses	COVID diagnosis	Symptom onset	Sample date T1	∆ days	Sample date T2	D days T2	Cohort
VC202	F	Yes	3	Yes	2022-03-24	2022-04-12	19	2022-08-02	131	Vaccinated and infected with Omicron
VC203	M	Yes	3	Yes	2022-03-12	2022-04-12	31	2022-08-02	143	Vaccinated and infected with Omicron
VC204	F	Yes	2	Yes	2022-01-19	2022-04-12	83	2022-08-02	195	Vaccinated and infected with Omicron
VC206	F	Yes	2	Yes	2022-03-15	2022-04-12	28	N/A	N/A	Vaccinated and infected with Omicron
VC207	F	Yes	3	Yes	2022-02-19	2022-04-12	52	N/A	N/A	Vaccinated and infected with Omicron
VC208	M	Yes	2	Yes	2021-12-31	2022-04-12	102	N/A	N/A	Vaccinated and infected with Omicron
VC209	F	Yes	3	Yes	2022-03-29	2022-04-12	14	2022-08-04	128	Vaccinated and infected with Omicron
VC205	F	No	0	Yes	2022-01-11	2022-04-12	91	2022-08-02	203	Not-vaccinated infected with Omicron
VC210	F	No	0	Yes	2022-01-21	2022-04-13	82	2022-07-28	188	Not-vaccinated infected with Omicron
VC211	M	No	0	Yes	2022-03-09	2022-04-14	36	N/A	N/A	Not-vaccinated infected with Omicron
VC201	F	Yes	3	No	N/A	2022-04-12	N/A	N/A	N/A	Pre-Omicron vaccinated
HCW102	F	Yes	2	Yes	2020-11-25	2021-05-31	187	N/A	N/A	Pre-Omicron vaccinated
HCW104	F	Yes	2	Yes	2020-11-28	2021-05-31	184	N/A	N/A	Pre-Omicron vaccinated
HCW105	F	Yes	2	Yes	2020-12-14	2021-05-31	168	N/A	N/A	Pre-Omicron vaccinated
HCW107	F	Yes	2	Yes	2020-11-25	2021-05-31	187	N/A	N/A	Pre-Omicron vaccinated
HCW112	F	Yes	2	Yes	2020-10-19	2021-05-31	224	N/A	N/A	Pre-Omicron vaccinated
HCW114	F	Yes	2	Yes	2020-10-27	2021-05-31	216	N/A	N/A	Pre-Omicron vaccinated
HCW116	M	Yes	2	Yes	2020-10-19	2021-05-31	224	N/A	N/A	Pre-Omicron vaccinated
HCW136	F	Yes	2	Yes	2020-11-18	2021-06-01	195	N/A	N/A	Pre-Omicron vaccinated
HCW144	F	Yes	2	Yes	2020-12-02	2021-06-01	181	N/A	N/A	Pre-Omicron vaccinated
HCW145	F	Yes	2	Yes	2020-12-29	2021-06-01	154	N/A	N/A	Pre-Omicron vaccinated
